# Supplementary material for: Astrocyte-mediated switch in spike timing-dependent plasticity during hippocampal development
Source: Nat Commun. 2020 Sep 1;11:4388. doi: 10.1038/s41467-020-18024-4 (PMC7463247; doi:10.1038/s41467-020-18024-4)
Supplement: Supplementary file 3 — Supplementary Data 1 [file 41467_2020_18024_MOESM3_ESM.xlsx]

## Sheet: Paired Pulse Ratio
	Baseline PPF	Error baseline	30 min after protocol	Error t-LTP	n paired pulse	Statistic significance
Figure 1
Control P13-21 post-pre	1.6	0.05	1.9	0.1	6	p = 0.023
Control P22-30 post-pre	1.7	0.25	1.9	0.15	6	p = 0.508
Control P35-42 post-pre	1.8	0.1	1.2	0.13	13	p < 0.001
Unpaired P35-42	1.5	0.1	1.5	0.06	8	p = 0.99
Figure 2
Timing P13-21 -100 ms	2.1	0.1	2	0.1	6	p = 0.496
Timing P13-21 -75 ms	1.7	0.1	1.7	0.1	5	P = 1
Timing P13-21 -50 ms	1.3	0.2	1.2	0.1	3	p = 0.678
Timing P13-21 -35 ms	1.7	0.07	2	0.09	5	p = 0.03
Timing P13-21 -25 ms	1.3	0.05	1.6	0.06	5	p = 0.005
Timing P13-21 -18 ms	1.5	0.1	1.9	0.1	5	p = 0.022
Timing P13-21 +5 ms	1.4	0.1	1.1	0.05	5	P = 0.028
Timing P35-42 -50 ms	1.6	0.1	1.5	0.1	4	p = 0.506
Timing P35-42 -35 ms	1.5	0.1	1.2	0.1	6	p = 0.05
Timing P35-42 -25 ms	1.6	0.1	1.2	0.1	6	p<0.001
Timing P35-42 -18 ms	1.6	0.1	1.1	0.1	6	p = 0.48
Timing P35-42 +5 ms	2.1	0.1	1.2	0.1	6	p<0.001
Figure 3
Control 3a, b	2.1	0.1	1.5	0.2	6	p = 0.023
eMK-801	2.3	0.3	1.4	0.2	5	p = 0.037
D-AP5	1.4	0.1	1.1	0.09	6	p = 0.05
Control 3 c, d	1.8	0.1	1.4	0.1	6	p = 0.018
Ly341495	1.7	0.1	1.7	0.2	4	P = 1
Ly367385	2.4	0.1	1.7	0.2	3	p = 0.035
MPEP	1.7	0.2	1.8	0.3	6	p = 0.787
Control 3 e, f	2	0.2	1.1	0.2	6	p = 0.010
Figure 4
Control 4 a, b	2.1	0.1	1.2	0.1	8	p < 0.001
pBAPTA	1.6	0.2	1.8	0.3	6	p = 0.591
p.Nimodipine	1.4	0.2	1.3	0.3	6	p = 0.787
p.Thapsigargin	2.3	0.2	2.4	0.4	4	p = 0.830
p.Ryanodin	1.5	0.12	1.5	0.07	6	p = 1
Control 4 c, d	1.9	0.2	1.4	0.1	7	p = 0.045
p.CPTIO	1.7	0.5	1.4	0.2	5	p = 0.593
p.L-NAME	1.4	0.2	1.6	0.5	6	p = 0.718
Figure 5
Control 5 d, e	1.9	0.11	1.5	0.11	7	p = 0.024
Fluoroacetate	1.5	0.09	1.6	0.13	5	p = 0.6
a.BAPTA	1.5	0.06	1.5	0.08	6	p = 1
dnSNARE P35-42	1.4	0.14	1.3	0.16	6	p = 0.6
Control 5 f, g	1.8	0.19	1.3	0.09	5	p = 0.04
8-CPT P35-42	1.45	0.18	1.44	0.11	5	p = 0.83
Control 5 i, j	1.5	0.12	1.1	0.09	5	p = 0.03
a.BAPTA + CPA	1.5	0.09	1.4	0.08	6	p = 0.43
a.BAPTA + Glutamate + CPA	2	0.13	1.6	0.1	5	p = 0.04
Figure 6
Control 6 a, b	1.7	0.1	1.2	0.1	6	p = 0.005
a.CPTIO	1.8	0.1	1.7	0.3	5	p = 0.760
a.L-NAME	2.3	0.2	1.7	0.2	6	p = 0.049
p.L-NAME + NO Donor	2.2	0.3	1.4	0.1	4	p = 0.045
Figure S1
Control pre-post	1.7	0.09	1.4	0.01	12	p = 0.001
D-AP5 pre-post	1.3	0.05	1.2	0.01	6	p = 0.078
eMK-801 pre-post	1.3	0.15	1.3	0.2	6	p = 1
pMK-801 pre-post	1.6	0.07	1.6	0.04	6	p = 1
Figure S2
Control S2 a, b	2.4	0.2	1.6	0.1	7	p = 0.004
THL	1.9	0.1	1.5	0.1	6	p = 0.018
p.BAPTA + 2-AG	2.1	0.102	2	0.1	6	p = 0.500
AM251
Figure S3
Control S3 a b	1.3	0.1	1.9	0.2	6	p = 0.023
e.L-NAME p13-21	1.5	0.3	2.2	0.1	5	p = 0.048
Figure S5
Control S5 a, b	1.2	0.11	1.7	0.08	6	p = 0.004
8-CPT P13-21	1.5	0.05	1.9	0.1	6	p = 0.005
Control S5 c, d	1.5	0.16	1.6	0.13	5	p = 0.64
8-CPT P22-30	2.2	0.13	1.8	0.12	7	p = 0.04
Figure S6
Control S6 a, b	1.2	0.06	1.8	0.06	7	p < 0.001
CPA P13-21	1.7	0.09	1.4	0.02	6	p = 0.009
Control S6 c, d	1.5	0.18	1.6	0.18	6	p = 0.70
CPA P22-30	1.7	0.1	1.3	0.09	6	p = 0.01
Figure S8
Protoc. Spike + 2 P13-21	1.4	0.1	2.2	0.3	6	p = 0.030
Protoc. Spike + 2 P35-42	1.5	0.05	1.2	0.05	6	p = 0.002
Protoc. 2 spikes P13-21	1.3	0.05	1.6	0.1	6	p = 0.023
Protoc. 2 spikes P35-42	2.1	0.3	1.35	0.1	6	p = 0.039
