# Supplementary material for: Astrocyte-mediated switch in spike timing-dependent plasticity during hippocampal development
Source: Nat Commun. 2020 Sep 1;11:4388. doi: 10.1038/s41467-020-18024-4 (PMC7463247; doi:10.1038/s41467-020-18024-4)
Supplement: Supplementary file 4 — Supplementary Data 2 [file 41467_2020_18024_MOESM4_ESM.xlsx]

## Sheet: Supplementary Table 2
Figure	Measurement	Stadistical test	P value
Fig.1c	P13-21	Two-sided Student´s t test	P=0.012
	P22-30	Two-sided Student´s t test	P=0.741
	P35-42	Two-sided Student´s t test	P<0.001
Fig.1e	Paired Pulse	Two-sided Student´s t test	P = 0.001
Fig.1f	Failures	Two-sided Student´s t test	P < 0.001
Fig.1h	Minis Frequency	Two-sided Student´s t test	P = 0.026
	Minis Amplitude	Two-sided Student´s t test	P = 0.889
Fig.2i	P13-21vs P35-42 /150ms	Two-sided Student´s t test	P=0.828
	P13-21vs P35-42 /125ms	Two-sided Student´s t test	P=0.891
	P13-21vs P35-42 /100ms	Two-sided Student´s t test	P = 0.627
	P13-21vs P35-42 /75ms	Two-sided Student´s t test	P = 0.557
	P13-21vs P35-42 /50ms	Two-sided Student´s t test	P = 0.061
	P13-21vs P35-42 /35ms	Two-sided Student´s t test	P = 0.001
	P13-21vs P35-42 /25ms	Two-sided Student´s t test	P = 0.034
	P13-21vs P35-42 /18ms	Two-sided Student´s t test	P < 0.001
	P13-21vs P35-42 /5ms	Two-sided Student´s t test	P = 0.513
Fig.3b	D-AP5	One-way ANOVA	P = 0.443
	MK-801		P = 0.452
	LY341495	One-way ANOVA Post-hoc (Holm-Sidak)	P = 0.007
Fig.3d	LY367385		P = 0.191
	MPEP		P < 0.001
Fig.3f	pGDPβS	One-way ANOVA	P = 0.359
	aGDPβS		p = 0.577
Fig.4b	pBAPTA	One-way ANOVA Post-hoc (Holm-Sidak)	P < 0.001
	pNimodipine		P < 0.001
	Thapsigargin		P < 0.001
	pRyanodine		P < 0.001
Fig.4d	p-CPTIO	One-way ANOVA Post-hoc (Holm-Sidak)	P < 0.001
	pL-NAME		P < 0.001
Fig.5c	Fluoracetate	One-way ANOVA Post-hoc (Holm-Sidak)	P<0.001
	aBAPTA		P<0.001
	dn-SNARE		P<0.001
Fig.5e	8-CPT	Two-sided Student´s t test	P < 0.001
Fig.5h	dn-SNARE, P13-21	Two-sided Student´s t test	P = 0.107
	dn-SNARE, P22-30	Two-sided Student´s t test	P = 0.004
	dn-SNARE, P35-42	Two-sided Student´s t test	P < 0.001
Fig.5j	aBAPTA + CPA	One-way ANOVA Post-hoc (Holm-Sidak)	P < 0.001
	aBAPTA + CPA + Glu		p = 0.475
Fig.6b	aCPTIO	One-way ANOVA Post-hoc (Holm-Sidak)	P < 0.001
	aL-NAME		P = 0.771
	pL-NAME + DETA NONOATE		P = 0.051
Fig.S1 b	eD-AP5	One-way ANOVA Post-hoc (Holm-Sidak)	P<0.001
	eMK-801		P < 0.001
	pMK-801		P < 0.001
Fig.S1c	Paired pulse control	Two-sided Student´s t test	P = 0.49
	Paired pulse eD_AP5	Two-sided Student´s ttest	P = 0.578
	Paired pulse eMK-801	Two-sided Student´s t test	P= 0.485
	Paired pulse pMK-801	Two-sided Student´s t test	P = 0.736
Fig.S2b	THL	One-way ANOVA Post-hoc (Holm-Sidak)	P = 0.425
	pBAPTA+ 2AG		P < 0.001
	AM-251		P = 0.846
Fig S3b	P13-21 + eL-NAME	Two-sided Student´s t test	P = 0.165
Fig. S4 b		One-way ANOVA	P = 0.230
	Bicuculline
	SCH50911
Fig.S5b	8-CPT	Two-sided Student´s t test	P = 0.262
Fig.S5d	8-CPT	Two-sided Student´s t test	P < 0.001
Fig.S6 b	CPA	Two-sided Student´s t test	P < 0.001
Fig.S6d	CPA	Two-sided Student´s t test	P = 0.004
	Minis Frequency Control/CPA	Two-sided Student´s t test	P < 0.001
Fig.S6e	Minis Amplitude Control/CPA	Two-sided Student´s test	P = 0.180
Fig.S7a, Frequency	P13-21-/P35-42	Two-sided Student´s test	P=0.02
	P13-21/P35-42+ 8CPT	Two-sided Student´s test	p= 0.403
Fig.S7a Amplitude	P13-21-/P35-42	Two-sided Student´s test	p=0.248
	P13-21/P35-42+ 8CPT	Two-sided Student´s test	P=0.738
Fig.S7b	Paired pulse P13-21/P35-42	Two-sided Student´s t test	P = 0.005
	Paired pulse P13-21/ P35-42 + 8cpt	Two-sided Student´s t test	P = 0.375
	Paired pulse p35-42/ P35-42 + 8cpt	Two-sided Student´s t test	P = 0.012
Fig.8b	P13-21 vs P35-42	Two-sided Student´s t test	P = 0.006
Fig.8d	P13-21vs P35-42	Two-sided Student´s t test	P < 0.001
