# Supplementary material for: Astrocyte-mediated switch in spike timing-dependent plasticity during hippocampal development
Source: Nat Commun. 2020 Sep 1;11:4388. doi: 10.1038/s41467-020-18024-4 (PMC7463247; doi:10.1038/s41467-020-18024-4)
Supplement: Supplementary file 6 — Source Data [file 41467_2020_18024_MOESM6_ESM.xlsx]

## Sheet: Figure 1
Figure	Fig.1c				Fig.1e			Fig.1f			Fig.1h
Measurement	P13-21	P22-30	P35-42		Baseline	t-LTP		Baseline	t-LTP		Minis Frequency baseline	Minis Frequency t-LTP	Minis Amplitude baseline	Minis Amplitude t-LTP
	46.6	85.8	133.7		1.99	1.09		2.88	1.44		0.2038	0.425	0.43	0.45
	67.7	91.4	153.3		1.93	1.72		11.99	1.89		0.2482	0.64	0.32	0.25
	102.4	99.6	132.8		1.73	1.38		4.32	1		0.4864	0.575	0.33	0.3
	82.8	131.1	126.6		2.67	2.09		13.22	1.21		0.5284	0.475	0.38	0.5
	57.5	105.1	124.4		1.43	0.66		7.99	1.88		0.3659	0.75	0.38	0.42
	91.2	102.6	135.6		1.28	1.03		6.33	2.44		0.3127	0.65	0.37	0.35
	81		119.8		1.62	1.64		4.75	1.78
			140.7		1.8	0.94		3.56	2.34
			153.1		1.77	1.55		12.33	1.44
			168.9		1.97	0.47		7.22	0.33
			175.2		1.75	0.75
			138		2.05	1.01
			128.9		1.83	1.51

## Sheet: Figure 2
Figure	Fig.2i
Measurement	P13-21 -150ms	P13-21 -125ms	P13-21 -100ms	P13-21 -75ms	P13-21 -50ms	P13-21 -35ms	P13-21 -25ms	P13-21 -18ms	P13-21 +5ms		P35-42 -150ms	P35-42 -125ms	P35-42 -100ms	P35-42 -75ms	P35-42 -50ms	P35-42 -35ms	P35-42 -25ms	P35-42 -18ms	P35-42 +5ms
	140.7	92.1352	107.796	110.411	78.3074	56.538	89.8666	52.4293	138.734		106.743	111.562	122.014	87.1734	112.975	162.657	120.749	134.441	152.019
	98.5517	141.185	91.6937	95.3356	80.0728	80.4764	42.6473	72.5417	122.05		119.477	113.63	133.246	122.231	97.1251	108.182	133.87	119.626	193.724
	113.135	85.679	91.1359	95.8431	81.1433	83.186	58.5117	84.5491	115.142		87.0077	56.9333	122.764	87.042	90.0861	120.749	155.216	136.344	164.054
	57.3702	88.2909	96.7485	87.9106	113.084	42.7077	82.3995	58.3474	149.894		74.6702	100.151	84.0954	126.507	98.8594	123.192	134.742	135.694	132.898
	103.862	111.011	84.8426	62.636	96.5486	82.1224	57.1568	85.4548	148.512		98.346	151.184	64.5377	104.657	115.867	110.352	118.507	129.155	138.278
		85.1762	114.128	118.805	76.6661	69.0959	100.468	76.914	195.166		102.801	83.903	97.8049	102.875	92.66		120.099	143.651	147.989
		104.663				97.8193

## Sheet: Figure 3
Figure	Fig.3b				Fig.3d					Fig.3f
Measurement	Control	D-AP5	MK-801		Control	LY341495	LY367385	MPEP		Control	pGDPβS	aGDPβS
	137.228	121.725	159.101		133.446	70.0603	124.415	78.8532		192.431	111.605	136.815
	120.376	134.614	145.833		119.78	122.116	115.759	66.5479		134.194	131.772	96.4097
	131.656	135.2	111.498		137.261	102.526	146.775	44.0992		177.973	108.984	153.747
	150.073	146.99	128.679		128.952	125.092	122.188	99.1341		131.115	129.275	113.282
	142.075	135.07	183.071		190.325	90.7935	129.415	93.7198		143.614	138.923	137.594
	136.282	117.99	142.272		139.896	111.865	113.448	78.4413		99.9226	127.348	140.966
					141.61					125.061		149.907
										130.705		166.725
										155.583		154.45
												119.064

## Sheet: Figure 4
Figure	Fig.4b						Fig.4d
Measurement	Control	pBAPTA	pNimodipine	Thapsigargin	pRyanodine		Control	p-CPTIO	pL-NAME
	128.259	72.5335	87	97.2397	94.1459		131.656	77.7412	106
	192.431	129.843	89.1609	92.0378	59.4114		135.694	113.193	122.733
	130.705	94.5555	93.8844	110.646	116.922		128.259	95.1022	97.2548
	155.583	137.999	115.564	87.1064	99.2241		162.451	101.086	99.7388
	134.194	120.187	118.352	80.2176	86.3042		145.319	103.798	113.363
	177.973	81.9883	101.592	105.513	96.2665		155.583	79.6741	97.314
	131.115
	143.614
	174.5
	152.505
	142.272

## Sheet: Figure 5
Figure	Fig.5c					Fig.5e			Fig.5h							Fig.5j
Measurement	Control	Fluoracetate	aBAPTA	dn-SNARE		Control, P35-42	8-CPT		WT, P13-21	dn-SNARE, P13-21	WT, P22-30	dn-SNARE, P22-30	WT, P35-42	dn-SNARE, P35-42		Control	aBAPTA + CPA	aBAPTA + CPA + Glu
	151.641	99.8663	85.6968	96.155		160.892	84.7117		150	98.7958	171	104.461	201	119		139.418	85.6968	131.238
	160.892	74.9697	86.6292	85.9402		124.918	77.2764		110	106.671	133	91	190	115.296		128.941	86.6292	123.933
	133.075	81.6644	86.9298	122.53		161.307	95.655		108	101.832	124	111	156	137		155.533	86.9298	151.443
	119.261	73.3302	67.5415	109.535		151.641	84.003		116	120	127	123	127	88		130.488	67.5415	123.933
	161.307	88.5871	106.926	103.424		132.981	87.1635		120	102.952	160	103	191	113		121.144	106.926	125.658
	130.897	84.2139	82.9096	85.5239		172.443	99.34		107	80	145	93	180	126.357		119.024	82.9096	103.024
	141.167								115					115
	113.063

## Sheet: Figure 6
Figure	Fig.6a,b
Measurement	Control	aCPTIO	aL-NAME	pL-NAME + DETA NONOATE
	137.228	94.9413	128.501	137.041
	120.376	65.2575	157.446	126.299
	131.656	111.86	148.833	147.927
	135.544	86.8732	161.714	111.943
	135.378	93.536	132.212	96.8963
	139.281	91	145.741	117.236
	164.26
	164.896
	177.06
	137.228
	131.656

## Sheet: Figure S1
Figure	Fig.S1 b					Fig.S1 c
Measurement	Control	eD-AP5	eMK-801	pMK-801		Paired pulse Control 1	Paired pulse Control 2	Paired pulse eD-AP5 1	Paired pulse eD-AP5 2	Paired pulse eMK-801 1	Paired pulse eMK-801 2	Paired pulse pMK-801 1	Paired pulse pMK-801 2
	194.851	103.482	96	87.8766		1.3502	0.8741	1.8432	1.7653	1.0041	1.1475	1.1339	1.5718
	189.368	96.4097	119.841	117.564		1.8827	0.9033	1.4536	1.5469	0.9617	1.4652	1.1992	1.2745
	205.7	91.448	106.939	91.1991		2.011	1.698	1.6442	1.6339	1.914	2.0376	1.4732	0.987
	284.776	93.2819	86.5723	94.6045		1.5965	1.4757	1.5438	1.5784	1.2333	1.6548	1.2814	1.185
	124.09	110.927	111.936	90.9032		1.4412	1.1991	1.3567	1.4322	1.1422	0.7514	1.2182	1.5745
	198.431	107.633	82.9364	85.5415		2.0511	1.8632	1.4531	1.5143	1.2577	1.401	1.294	1.5567
	143.283					1.6751	1.5947
	147.304					1.7416	1.5544
	189.98
	218.026
	153.257
	140.998

## Sheet: Figure S2
Figure	Fig.S2 b
Measurement	Control	THL	pBAPTA+ 2AG	AM-251
	135.936	91.0946	81.9799	152.99
	169.019	173.354	134.436	162.037
	158.595	95.9304	85.3202	165.425
	194.25	160.542	81.6978	153.84
	120.78	155.1	89.1387	163.513
	127.263	153.523	101.825	123.331
	138.832		91.7614
	135.988
	134.187
	121.927
	113.956
	193.669

## Sheet: Figure S3
Figure	Fig S3
Measurement	P13-21	P13-21 + eL-NAME
	46.6221	104.175
	67.7978	48.9834
	100.468	50.403
	83.8914	32.2026
	57.5581	30.8542
	91.2365	56.8408

## Sheet: Figure S4
Figure	Fig. S4 b
Measurement	Control	Bicuculline	SCH50911
	218.265	196.538	217.406
	148.389	195.6	112.632
	210.724	182.493	138.616
	135.936	186.022	151.833
	205.647	217.001	127.392
	120.78	131.998	151.427
			154.641

[truncated: 4 more sheets: Figure S5, Figure S6, Figure S7, Figure S8]
